# Supplementary material for: Biomapping of Microbial Indicators on Beef Subprimals Subjected to Spray or Dry Chilling over Prolonged Refrigerated Storage
Source: Foods. 2021 Jun 17;10(6):1403. doi: 10.3390/foods10061403 (PMC8234038; doi:10.3390/foods10061403)
Supplement: Supplementary file 1 [file foods-10-01403-s001.zip]

Archive with 1 entries (1 files):
- foods-1230180-supplementary.pdf
